# Supplementary material for: Aeribacillus pallidus Inoculant Orchestrates Functional Microbial Succession for Enhanced Nitrogen Transformation in High-Protein Waste Composting
Source: Microorganisms. 2026 Mar 5;14(3):589. doi: 10.3390/microorganisms14030589 (PMC13029174; doi:10.3390/microorganisms14030589)
Supplement: Supplementary file 1 [file microorganisms-14-00589-s001.zip]

Archive with 3 entries (3 files):
- Supplementary Table S1-S3 & Figure S1-S2.pdf
- Supplementary Table S4. Detailed statistical analysis results for physicochemical parameters and maturity indices.xlsx
- Supplementary Table S5. Source data for physicochemical properties, enzymatic activities, and functional gene abundances.xlsx
