# Supplementary material for: Aeribacillus pallidus Inoculant Orchestrates Functional Microbial Succession for Enhanced Nitrogen Transformation in High-Protein Waste Composting
Source: Microorganisms. 2026 Mar 5;14(3):589. doi: 10.3390/microorganisms14030589 (PMC13029174; doi:10.3390/microorganisms14030589)
Supplement: Supplementary file 1 [file microorganisms-14-00589-s001.zip › Supplementary Table S4. Detailed statistical analysis results for physicochemical parameters and maturity indices.xlsx]

## Sheet: TKN
statistic analysis
2way ANOVA results							2way ANOVA Multiple comparisons
Table Analyzed	TKN						Within each row, compare columns (simple effects within rows)
Two-way ANOVA	Ordinary						Number of families	10
Alpha	0.05						Number of comparisons per family	3
							Alpha	0.05
Source of Variation	% of total variation	P value	P value summary	Significant?
Interaction	5.346	<.001	***	Yes			Tukey's multiple comparisons test	Mean Diff.	95.00% CI of diff.	Below threshold?	Summary	Adjusted P Value
Row Factor	78.29	<.001	***	Yes
Column Factor	12.67	<.001	***	Yes			0
							Aeribacillus pallidus group vs. commercial microbial group	0.02333	-0.2007 to 0.2473	No	ns	0.966
ANOVA table	SS	DF	MS	F (DFn, DFd)	P value		Aeribacillus pallidus group vs. control group	0.02333	-0.2007 to 0.2473	No	ns	0.966
Interaction	1.131	18	0.06281	F (18, 60) = 4.820	P<.001		commercial microbial group vs. control group	0	-0.2240 to 0.2240	No	ns	>.999
Row Factor	16.56	9	1.84	F (9, 60) = 141.2	P<.001
Column Factor	2.679	2	1.34	F (2, 60) = 102.8	P<.001		1
Residual	0.7819	60	0.01303				Aeribacillus pallidus group vs. commercial microbial group	0.08333	-0.1407 to 0.3073	No	ns	0.646
							Aeribacillus pallidus group vs. control group	0.4533	0.2293 to 0.6773	Yes	***	<.001
Data summary							commercial microbial group vs. control group	0.37	0.1460 to 0.5940	Yes	***	<.001
Number of columns (Column Factor)	3
Number of rows (Row Factor)	10						3
Number of values	90						Aeribacillus pallidus group vs. commercial microbial group	0.4367	0.2127 to 0.6607	Yes	***	<.001
							Aeribacillus pallidus group vs. control group	0.5033	0.2793 to 0.7273	Yes	***	<.001
							commercial microbial group vs. control group	0.06667	-0.1573 to 0.2907	No	ns	0.755
							6
							Aeribacillus pallidus group vs. commercial microbial group	0.8	0.5760 to 1.024	Yes	***	<.001
							Aeribacillus pallidus group vs. control group	0.87	0.6460 to 1.094	Yes	***	<.001
							commercial microbial group vs. control group	0.07	-0.1540 to 0.2940	No	ns	0.734
							10
							Aeribacillus pallidus group vs. commercial microbial group	0.3267	0.1027 to 0.5507	Yes	**	0.002
							Aeribacillus pallidus group vs. control group	0.2633	0.03934 to 0.4873	Yes	*	0.017
							commercial microbial group vs. control group	-0.06333	-0.2873 to 0.1607	No	ns	0.776
							15
							Aeribacillus pallidus group vs. commercial microbial group	0.32	0.09601 to 0.5440	Yes	**	0.003
							Aeribacillus pallidus group vs. control group	0.27	0.04601 to 0.4940	Yes	*	0.014
							commercial microbial group vs. control group	-0.05	-0.2740 to 0.1740	No	ns	0.854
							22
							Aeribacillus pallidus group vs. commercial microbial group	0.5667	0.3427 to 0.7907	Yes	***	<.001
							Aeribacillus pallidus group vs. control group	0.37	0.1460 to 0.5940	Yes	***	<.001
							commercial microbial group vs. control group	-0.1967	-0.4207 to 0.02733	No	ns	0.096
							30
							Aeribacillus pallidus group vs. commercial microbial group	0.17	-0.05399 to 0.3940	No	ns	0.171
							Aeribacillus pallidus group vs. control group	0.3633	0.1393 to 0.5873	Yes	***	<.001
							commercial microbial group vs. control group	0.1933	-0.03066 to 0.4173	No	ns	0.104
							37
							Aeribacillus pallidus group vs. commercial microbial group	0.3033	0.07934 to 0.5273	Yes	**	0.005
							Aeribacillus pallidus group vs. control group	0.4967	0.2727 to 0.7207	Yes	***	<.001
							commercial microbial group vs. control group	0.1933	-0.03066 to 0.4173	No	ns	0.104
							50
							Aeribacillus pallidus group vs. commercial microbial group	0.27	0.04601 to 0.4940	Yes	*	0.014
							Aeribacillus pallidus group vs. control group	0.3233	0.09934 to 0.5473	Yes	**	0.003
							commercial microbial group vs. control group	0.05333	-0.1707 to 0.2773	No	ns	0.835

## Sheet: TOC
statistic analysis
2way ANOVA results							2way ANOVA Multiple comparisons
Table Analyzed	TOC						Within each row, compare columns (simple effects within rows)
Two-way ANOVA	Ordinary						Number of families	10
Alpha	0.05						Number of comparisons per family	3
							Alpha	0.05
Source of Variation	% of total variation	P value	P value summary	Significant?
Interaction	6.989	<.001	***	Yes			Tukey's multiple comparisons test	Mean Diff.	95.00% CI of diff.	Below threshold?	Summary	Adjusted P Value
Row Factor	72.49	<.001	***	Yes
Column Factor	19.2	<.001	***	Yes			0
							Aeribacillus pallidus group vs. commercial microbial group	-0.12	-0.9066 to 0.6666	No	ns	0.929
ANOVA table	SS	DF	MS	F (DFn, DFd)	P value		Aeribacillus pallidus group vs. control group	0.1833	-0.6032 to 0.9699	No	ns	0.842
Interaction	50.91	18	2.828	F (18, 60) = 17.60	P<.001		commercial microbial group vs. control group	0.3033	-0.4832 to 1.090	No	ns	0.626
Row Factor	528	9	58.67	F (9, 60) = 365.1	P<.001
Column Factor	139.8	2	69.91	F (2, 60) = 435.1	P<.001		1
Residual	9.641	60	0.1607				Aeribacillus pallidus group vs. commercial microbial group	0.3787	-0.4079 to 1.165	No	ns	0.483
							Aeribacillus pallidus group vs. control group	0.08807	-0.6985 to 0.8746	No	ns	0.961
Data summary							commercial microbial group vs. control group	-0.2906	-1.077 to 0.4960	No	ns	0.65
Number of columns (Column Factor)	3
Number of rows (Row Factor)	10						3
Number of values	90						Aeribacillus pallidus group vs. commercial microbial group	-1.327	-2.113 to -0.5401	Yes	***	<.001
							Aeribacillus pallidus group vs. control group	-2.38	-3.167 to -1.593	Yes	***	<.001
							commercial microbial group vs. control group	-1.053	-1.840 to -0.2668	Yes	**	0.006
							6
							Aeribacillus pallidus group vs. commercial microbial group	-3.013	-3.800 to -2.227	Yes	***	<.001
							Aeribacillus pallidus group vs. control group	-4.44	-5.227 to -3.653	Yes	***	<.001
							commercial microbial group vs. control group	-1.427	-2.213 to -0.6401	Yes	***	<.001
							10
							Aeribacillus pallidus group vs. commercial microbial group	-3.67	-4.457 to -2.883	Yes	***	<.001
							Aeribacillus pallidus group vs. control group	-4.427	-5.213 to -3.640	Yes	***	<.001
							commercial microbial group vs. control group	-0.7567	-1.543 to 0.02991	No	ns	0.062
							15
							Aeribacillus pallidus group vs. commercial microbial group	-3.473	-4.260 to -2.687	Yes	***	<.001
							Aeribacillus pallidus group vs. control group	-4.11	-4.897 to -3.323	Yes	***	<.001
							commercial microbial group vs. control group	-0.6367	-1.423 to 0.1499	No	ns	0.135
							22
							Aeribacillus pallidus group vs. commercial microbial group	-3.84	-4.627 to -3.053	Yes	***	<.001
							Aeribacillus pallidus group vs. control group	-4.5	-5.287 to -3.713	Yes	***	<.001
							commercial microbial group vs. control group	-0.66	-1.447 to 0.1266	No	ns	0.117
							30
							Aeribacillus pallidus group vs. commercial microbial group	-3.237	-4.023 to -2.450	Yes	***	<.001
							Aeribacillus pallidus group vs. control group	-3.723	-4.510 to -2.937	Yes	***	<.001
							commercial microbial group vs. control group	-0.4867	-1.273 to 0.2999	No	ns	0.304
							37
							Aeribacillus pallidus group vs. commercial microbial group	-2.298	-3.085 to -1.512	Yes	***	<.001
							Aeribacillus pallidus group vs. control group	-3.268	-4.054 to -2.481	Yes	***	<.001
							commercial microbial group vs. control group	-0.9694	-1.756 to -0.1828	Yes	*	0.012
							50
							Aeribacillus pallidus group vs. commercial microbial group	-2.39	-3.177 to -1.604	Yes	***	<.001
							Aeribacillus pallidus group vs. control group	-2.317	-3.104 to -1.530	Yes	***	<.001
							commercial microbial group vs. control group	0.07313	-0.7134 to 0.8597	No	ns	0.973
							Test details	Mean 1	Mean 2	Mean Diff.	SE of diff.	N1	N2	q	DF
							0
							Aeribacillus pallidus group vs. commercial microbial group	51.46	51.58	-0.12	0.3273	3	3	0.5185	60
							Aeribacillus pallidus group vs. control group	51.46	51.28	0.1833	0.3273	3	3	0.7922	60
							commercial microbial group vs. control group	51.58	51.28	0.3033	0.3273	3	3	1.311	60
							1
							Aeribacillus pallidus group vs. commercial microbial group	51.19	50.81	0.3787	0.3273	3	3	1.636	60
							Aeribacillus pallidus group vs. control group	51.19	51.1	0.08807	0.3273	3	3	0.3805	60
							commercial microbial group vs. control group	50.81	51.1	-0.2906	0.3273	3	3	1.256	60
							3
							Aeribacillus pallidus group vs. commercial microbial group	48.92	50.25	-1.327	0.3273	3	3	5.732	60
							Aeribacillus pallidus group vs. control group	48.92	51.3	-2.38	0.3273	3	3	10.28	60
							commercial microbial group vs. control group	50.25	51.3	-1.053	0.3273	3	3	4.551	60
							6
							Aeribacillus pallidus group vs. commercial microbial group	46.62	49.63	-3.013	0.3273	3	3	13.02	60
							Aeribacillus pallidus group vs. control group	46.62	51.06	-4.44	0.3273	3	3	19.18	60
							commercial microbial group vs. control group	49.63	51.06	-1.427	0.3273	3	3	6.164	60
							10
							Aeribacillus pallidus group vs. commercial microbial group	45.48	49.15	-3.67	0.3273	3	3	15.86	60
							Aeribacillus pallidus group vs. control group	45.48	49.91	-4.427	0.3273	3	3	19.13	60
							commercial microbial group vs. control group	49.15	49.91	-0.7567	0.3273	3	3	3.269	60
							15
							Aeribacillus pallidus group vs. commercial microbial group	44.78	48.26	-3.473	0.3273	3	3	15.01	60
							Aeribacillus pallidus group vs. control group	44.78	48.89	-4.11	0.3273	3	3	17.76	60
							commercial microbial group vs. control group	48.26	48.89	-0.6367	0.3273	3	3	2.751	60
							22
							Aeribacillus pallidus group vs. commercial microbial group	43.62	47.46	-3.84	0.3273	3	3	16.59	60
							Aeribacillus pallidus group vs. control group	43.62	48.12	-4.5	0.3273	3	3	19.44	60
							commercial microbial group vs. control group	47.46	48.12	-0.66	0.3273	3	3	2.852	60
							30
							Aeribacillus pallidus group vs. commercial microbial group	43.49	46.72	-3.237	0.3273	3	3	13.99	60
							Aeribacillus pallidus group vs. control group	43.49	47.21	-3.723	0.3273	3	3	16.09	60
							commercial microbial group vs. control group	46.72	47.21	-0.4867	0.3273	3	3	2.103	60
							37
							Aeribacillus pallidus group vs. commercial microbial group	43.08	45.38	-2.298	0.3273	3	3	9.931	60
							Aeribacillus pallidus group vs. control group	43.08	46.35	-3.268	0.3273	3	3	14.12	60
							commercial microbial group vs. control group	45.38	46.35	-0.9694	0.3273	3	3	4.189	60
							50
							Aeribacillus pallidus group vs. commercial microbial group	42.59	44.98	-2.39	0.3273	3	3	10.33	60
							Aeribacillus pallidus group vs. control group	42.59	44.91	-2.317	0.3273	3	3	10.01	60
							commercial microbial group vs. control group	44.98	44.91	0.07313	0.3273	3	3	0.316	60

## Sheet: NH4-N
statistic analysis
2way ANOVA results							2way ANOVA Multiple comparisons
Table Analyzed	NH4+-N							Within each row, compare columns (simple effects within rows)
Two-way ANOVA	Ordinary							Number of families	10
Alpha	0.05							Number of comparisons per family	3
								Alpha	0.05
Source of Variation	% of total variation	P value	P value summary	Significant?
Interaction	3.943	<.001	***	Yes				Tukey's multiple comparisons test	Mean Diff.	95.00% CI of diff.	Below threshold?	Summary	Adjusted P Value
Row Factor	88.16	<.001	***	Yes
Column Factor	4.007	<.001	***	Yes				0
								Aeribacillus pallidus group vs. commercial microbial group	-0.02847	-0.4917 to 0.4348	No	ns	0.988
ANOVA table	SS	DF	MS	F (DFn, DFd)	P value			Aeribacillus pallidus group vs. control group	0.0182	-0.4450 to 0.4814	No	ns	0.995
Interaction	3.388	18	0.1882	F (18, 60) = 3.378	P<.001			commercial microbial group vs. control group	0.04667	-0.4166 to 0.5099	No	ns	0.968
Row Factor	75.74	9	8.416	F (9, 60) = 151.0	P<.001
Column Factor	3.443	2	1.721	F (2, 60) = 30.89	P<.001			1
Residual	3.344	60	0.05573					Aeribacillus pallidus group vs. commercial microbial group	0.3193	-0.1439 to 0.7826	No	ns	0.23
								Aeribacillus pallidus group vs. control group	0.198	-0.2653 to 0.6612	No	ns	0.563
Data summary								commercial microbial group vs. control group	-0.1214	-0.5846 to 0.3418	No	ns	0.804
Number of columns (Column Factor)	3
Number of rows (Row Factor)	10							3
Number of values	90							Aeribacillus pallidus group vs. commercial microbial group	0.4182	-0.04502 to 0.8814	No	ns	0.085
								Aeribacillus pallidus group vs. control group	0.3974	-0.06585 to 0.8606	No	ns	0.107
								commercial microbial group vs. control group	-0.02084	-0.4841 to 0.4424	No	ns	0.994
								6
								Aeribacillus pallidus group vs. commercial microbial group	0.5444	0.08122 to 1.008	Yes	*	0.017
								Aeribacillus pallidus group vs. control group	0.4564	-0.006810 to 0.9196	No	ns	0.054
								commercial microbial group vs. control group	-0.08803	-0.5513 to 0.3752	No	ns	0.892
								10
								Aeribacillus pallidus group vs. commercial microbial group	0.5453	0.08208 to 1.009	Yes	*	0.017
								Aeribacillus pallidus group vs. control group	0.7718	0.3086 to 1.235	Yes	***	<.001
								commercial microbial group vs. control group	0.2265	-0.2367 to 0.6897	No	ns	0.473
								15
								Aeribacillus pallidus group vs. commercial microbial group	0.9393	0.4761 to 1.403	Yes	***	<.001
								Aeribacillus pallidus group vs. control group	0.9838	0.5205 to 1.447	Yes	***	<.001
								commercial microbial group vs. control group	0.04444	-0.4188 to 0.5077	No	ns	0.971
								22
								Aeribacillus pallidus group vs. commercial microbial group	1.179	0.7163 to 1.643	Yes	***	<.001
								Aeribacillus pallidus group vs. control group	0.7968	0.3336 to 1.260	Yes	***	<.001
								commercial microbial group vs. control group	-0.3826	-0.8459 to 0.08058	No	ns	0.125
								30
								Aeribacillus pallidus group vs. commercial microbial group	0.7321	0.2689 to 1.195	Yes	***	<.001
								Aeribacillus pallidus group vs. control group	0.3834	-0.07980 to 0.8466	No	ns	0.124
								commercial microbial group vs. control group	-0.3487	-0.8119 to 0.1145	No	ns	0.175
								37
								Aeribacillus pallidus group vs. commercial microbial group	-0.1128	-0.5760 to 0.3504	No	ns	0.828
								Aeribacillus pallidus group vs. control group	-0.1274	-0.5906 to 0.3359	No	ns	0.787
								commercial microbial group vs. control group	-0.01453	-0.4778 to 0.4487	No	ns	0.997
								50
								Aeribacillus pallidus group vs. commercial microbial group	-0.1245	-0.5878 to 0.3387	No	ns	0.795
								Aeribacillus pallidus group vs. control group	-0.05577	-0.5190 to 0.4075	No	ns	0.955
								commercial microbial group vs. control group	0.06877	-0.3945 to 0.5320	No	ns	0.932
								Test details	Mean 1	Mean 2	Mean Diff.	SE of diff.	N1	N2	q	DF
								0
								Aeribacillus pallidus group vs. commercial microbial group	2.413	2.441	-0.02847	0.1928	3	3	0.2089	60
								Aeribacillus pallidus group vs. control group	2.413	2.394	0.0182	0.1928	3	3	0.1335	60
								commercial microbial group vs. control group	2.441	2.394	0.04667	0.1928	3	3	0.3424	60
								1
								Aeribacillus pallidus group vs. commercial microbial group	2.761	2.441	0.3193	0.1928	3	3	2.343	60
								Aeribacillus pallidus group vs. control group	2.761	2.563	0.198	0.1928	3	3	1.452	60
								commercial microbial group vs. control group	2.441	2.563	-0.1214	0.1928	3	3	0.8906	60
								3
								Aeribacillus pallidus group vs. commercial microbial group	2.961	2.542	0.4182	0.1928	3	3	3.068	60
								Aeribacillus pallidus group vs. control group	2.961	2.563	0.3974	0.1928	3	3	2.915	60
								commercial microbial group vs. control group	2.542	2.563	-0.02084	0.1928	3	3	0.1529	60
								6
								Aeribacillus pallidus group vs. commercial microbial group	3.179	2.634	0.5444	0.1928	3	3	3.995	60
								Aeribacillus pallidus group vs. control group	3.179	2.722	0.4564	0.1928	3	3	3.349	60
								commercial microbial group vs. control group	2.634	2.722	-0.08803	0.1928	3	3	0.6459	60
								10
								Aeribacillus pallidus group vs. commercial microbial group	4.181	3.636	0.5453	0.1928	3	3	4.001	60
								Aeribacillus pallidus group vs. control group	4.181	3.409	0.7718	0.1928	3	3	5.663	60
								commercial microbial group vs. control group	3.636	3.409	0.2265	0.1928	3	3	1.662	60
								15
								Aeribacillus pallidus group vs. commercial microbial group	5.273	4.333	0.9393	0.1928	3	3	6.892	60
								Aeribacillus pallidus group vs. control group	5.273	4.289	0.9838	0.1928	3	3	7.218	60
								commercial microbial group vs. control group	4.333	4.289	0.04444	0.1928	3	3	0.3261	60
								22
								Aeribacillus pallidus group vs. commercial microbial group	5.954	4.774	1.179	0.1928	3	3	8.654	60
								Aeribacillus pallidus group vs. control group	5.954	5.157	0.7968	0.1928	3	3	5.846	60
								commercial microbial group vs. control group	4.774	5.157	-0.3826	0.1928	3	3	2.807	60
								30
								Aeribacillus pallidus group vs. commercial microbial group	4.668	3.936	0.7321	0.1928	3	3	5.372	60
								Aeribacillus pallidus group vs. control group	4.668	4.285	0.3834	0.1928	3	3	2.813	60
								commercial microbial group vs. control group	3.936	4.285	-0.3487	0.1928	3	3	2.559	60
								37
								Aeribacillus pallidus group vs. commercial microbial group	3.852	3.965	-0.1128	0.1928	3	3	0.8278	60
								Aeribacillus pallidus group vs. control group	3.852	3.979	-0.1274	0.1928	3	3	0.9344	60
								commercial microbial group vs. control group	3.965	3.979	-0.01453	0.1928	3	3	0.1066	60
								50
								Aeribacillus pallidus group vs. commercial microbial group	3.749	3.873	-0.1245	0.1928	3	3	0.9137	60
								Aeribacillus pallidus group vs. control group	3.749	3.805	-0.05577	0.1928	3	3	0.4092	60
								commercial microbial group vs. control group	3.873	3.805	0.06877	0.1928	3	3	0.5045	60

## Sheet: NO3-N
statistic analysis
2way ANOVA results							2way ANOVA Multiple comparisons
Table Analyzed	NO3-N						Within each row, compare columns (simple effects within rows)
Two-way ANOVA	Ordinary						Number of families	10
Alpha	0.05						Number of comparisons per family	3
							Alpha	0.05
Source of Variation	% of total variation	P value	P value summary	Significant?
Interaction	0.9817	<.001	***	Yes			Tukey's multiple comparisons test	Mean Diff.	95.00% CI of diff.	Below threshold?	Summary	Adjusted P Value
Row Factor	95.09	<.001	***	Yes
Column Factor	2.997	<.001	***	Yes			0
							Aeribacillus pallidus group vs. commercial microbial group	-0.0008067	-0.01424 to 0.01263	No	ns	0.989
ANOVA table	SS	DF	MS	F (DFn, DFd)	P value		Aeribacillus pallidus group vs. control group	-0.0003233	-0.01376 to 0.01311	No	ns	0.998
Interaction	0.00296	18	0.0001644	F (18, 60) = 3.509	P<.001		commercial microbial group vs. control group	0.0004833	-0.01295 to 0.01392	No	ns	0.996
Row Factor	0.2867	9	0.03185	F (9, 60) = 679.7	P<.001
Column Factor	0.009035	2	0.004517	F (2, 60) = 96.40	P<.001		1
Residual	0.002812	60	4.686e-05				Aeribacillus pallidus group vs. commercial microbial group	0.002433	-0.01100 to 0.01587	No	ns	0.901
							Aeribacillus pallidus group vs. control group	0.01243	-0.0009988 to 0.02587	No	ns	0.075
Data summary							commercial microbial group vs. control group	0.01	-0.003432 to 0.02343	No	ns	0.182
Number of columns (Column Factor)	3
Number of rows (Row Factor)	10						3
Number of values	90						Aeribacillus pallidus group vs. commercial microbial group	0.006667	-0.006765 to 0.02010	No	ns	0.462
							Aeribacillus pallidus group vs. control group	0.02567	0.01223 to 0.03910	Yes	***	<.001
							commercial microbial group vs. control group	0.019	0.005568 to 0.03243	Yes	**	0.003
							6
							Aeribacillus pallidus group vs. commercial microbial group	0.005333	-0.008099 to 0.01877	No	ns	0.608
							Aeribacillus pallidus group vs. control group	0.01267	-0.0007654 to 0.02610	No	ns	0.068
							commercial microbial group vs. control group	0.007333	-0.006099 to 0.02077	No	ns	0.394
							10
							Aeribacillus pallidus group vs. commercial microbial group	0.01167	-0.001765 to 0.02510	No	ns	0.101
							Aeribacillus pallidus group vs. control group	0.02167	0.008235 to 0.03510	Yes	***	<.001
							commercial microbial group vs. control group	0.01	-0.003432 to 0.02343	No	ns	0.182
							15
							Aeribacillus pallidus group vs. commercial microbial group	0.02367	0.01023 to 0.03710	Yes	***	<.001
							Aeribacillus pallidus group vs. control group	0.03733	0.02390 to 0.05077	Yes	***	<.001
							commercial microbial group vs. control group	0.01367	0.0002346 to 0.02710	Yes	*	0.045
							22
							Aeribacillus pallidus group vs. commercial microbial group	0.011	-0.002432 to 0.02443	No	ns	0.129
							Aeribacillus pallidus group vs. control group	0.02333	0.009901 to 0.03677	Yes	***	<.001
							commercial microbial group vs. control group	0.01233	-0.001099 to 0.02577	No	ns	0.078
							30
							Aeribacillus pallidus group vs. commercial microbial group	0.017	0.003568 to 0.03043	Yes	**	0.01
							Aeribacillus pallidus group vs. control group	0.02867	0.01523 to 0.04210	Yes	***	<.001
							commercial microbial group vs. control group	0.01167	-0.001765 to 0.02510	No	ns	0.101
							37
							Aeribacillus pallidus group vs. commercial microbial group	0.02823	0.01480 to 0.04167	Yes	***	<.001
							Aeribacillus pallidus group vs. control group	0.03933	0.02590 to 0.05277	Yes	***	<.001
							commercial microbial group vs. control group	0.0111	-0.002332 to 0.02453	No	ns	0.124
							50
							Aeribacillus pallidus group vs. commercial microbial group	0.02963	0.01620 to 0.04307	Yes	***	<.001
							Aeribacillus pallidus group vs. control group	0.04423	0.03080 to 0.05767	Yes	***	<.001
							commercial microbial group vs. control group	0.0146	0.001168 to 0.02803	Yes	*	0.03
							Test details	Mean 1	Mean 2	Mean Diff.	SE of diff.	N1	N2	q	DF
							0
							Aeribacillus pallidus group vs. commercial microbial group	0.05152	0.05232	-0.0008067	0.005589	3	3	0.2041	60
							Aeribacillus pallidus group vs. control group	0.05152	0.05184	-0.0003233	0.005589	3	3	0.08181	60
							commercial microbial group vs. control group	0.05232	0.05184	0.0004833	0.005589	3	3	0.1223	60
							1
							Aeribacillus pallidus group vs. commercial microbial group	0.08777	0.08533	0.002433	0.005589	3	3	0.6157	60
							Aeribacillus pallidus group vs. control group	0.08777	0.07533	0.01243	0.005589	3	3	3.146	60
							commercial microbial group vs. control group	0.08533	0.07533	0.01	0.005589	3	3	2.53	60
							3
							Aeribacillus pallidus group vs. commercial microbial group	0.1143	0.1077	0.006667	0.005589	3	3	1.687	60
							Aeribacillus pallidus group vs. control group	0.1143	0.08867	0.02567	0.005589	3	3	6.494	60
							commercial microbial group vs. control group	0.1077	0.08867	0.019	0.005589	3	3	4.807	60
							6
							Aeribacillus pallidus group vs. commercial microbial group	0.105	0.09967	0.005333	0.005589	3	3	1.349	60
							Aeribacillus pallidus group vs. control group	0.105	0.09233	0.01267	0.005589	3	3	3.205	60
							commercial microbial group vs. control group	0.09967	0.09233	0.007333	0.005589	3	3	1.856	60
							10
							Aeribacillus pallidus group vs. commercial microbial group	0.1167	0.105	0.01167	0.005589	3	3	2.952	60
							Aeribacillus pallidus group vs. control group	0.1167	0.095	0.02167	0.005589	3	3	5.482	60
							commercial microbial group vs. control group	0.105	0.095	0.01	0.005589	3	3	2.53	60
							15
							Aeribacillus pallidus group vs. commercial microbial group	0.1527	0.129	0.02367	0.005589	3	3	5.988	60
							Aeribacillus pallidus group vs. control group	0.1527	0.1153	0.03733	0.005589	3	3	9.446	60
							commercial microbial group vs. control group	0.129	0.1153	0.01367	0.005589	3	3	3.458	60
							22
							Aeribacillus pallidus group vs. commercial microbial group	0.1863	0.1753	0.011	0.005589	3	3	2.783	60
							Aeribacillus pallidus group vs. control group	0.1863	0.163	0.02333	0.005589	3	3	5.904	60
							commercial microbial group vs. control group	0.1753	0.163	0.01233	0.005589	3	3	3.121	60
							30
							Aeribacillus pallidus group vs. commercial microbial group	0.2073	0.1903	0.017	0.005589	3	3	4.301	60
							Aeribacillus pallidus group vs. control group	0.2073	0.1787	0.02867	0.005589	3	3	7.253	60
							commercial microbial group vs. control group	0.1903	0.1787	0.01167	0.005589	3	3	2.952	60
							37
							Aeribacillus pallidus group vs. commercial microbial group	0.2413	0.2131	0.02823	0.005589	3	3	7.144	60
							Aeribacillus pallidus group vs. control group	0.2413	0.202	0.03933	0.005589	3	3	9.952	60
							commercial microbial group vs. control group	0.2131	0.202	0.0111	0.005589	3	3	2.809	60
							50
							Aeribacillus pallidus group vs. commercial microbial group	0.245	0.2153	0.02963	0.005589	3	3	7.498	60
							Aeribacillus pallidus group vs. control group	0.245	0.2007	0.04423	0.005589	3	3	11.19	60
							commercial microbial group vs. control group	0.2153	0.2007	0.0146	0.005589	3	3	3.694	60

## Sheet: CN
statistic analysis
2way ANOVA results							2way ANOVA Multiple comparisons
Table Analyzed	C/N						Within each row, compare columns (simple effects within rows)
Two-way ANOVA	Ordinary						Number of families	10
Alpha	0.05						Number of comparisons per family	3
							Alpha	0.05
Source of Variation	% of total variation	P value	P value summary	Significant?
Interaction	16.24	<.001	***	Yes			Tukey's multiple comparisons test	Mean Diff.	95.00% CI of diff.	Below threshold?	Summary	Adjusted P Value
Row Factor	66.6	<.001	***	Yes
Column Factor	11.96	<.001	***	Yes			0
							Aeribacillus pallidus group vs. commercial microbial group	-0.3389	-7.248 to 6.570	No	ns	0.992
ANOVA table	SS	DF	MS	F (DFn, DFd)	P value		Aeribacillus pallidus group vs. control group	-0.1924	-7.101 to 6.716	No	ns	0.998
Interaction	2323	18	129	F (18, 60) = 10.41	P<.001		commercial microbial group vs. control group	0.1465	-6.762 to 7.055	No	ns	0.999
Row Factor	9526	9	1058	F (9, 60) = 85.38	P<.001
Column Factor	1710	2	855	F (2, 60) = 68.97	P<.001		1
Residual	743.8	60	12.4				Aeribacillus pallidus group vs. commercial microbial group	-1.07	-7.979 to 5.839	No	ns	0.927
							Aeribacillus pallidus group vs. control group	-8.368	-15.28 to -1.459	Yes	*	0.014
Data summary							commercial microbial group vs. control group	-7.298	-14.21 to -0.3890	Yes	*	0.036
Number of columns (Column Factor)	3
Number of rows (Row Factor)	10						3
Number of values	90						Aeribacillus pallidus group vs. commercial microbial group	-9.587	-16.50 to -2.678	Yes	**	0.004
							Aeribacillus pallidus group vs. control group	-12.16	-19.07 to -5.250	Yes	***	<.001
							commercial microbial group vs. control group	-2.572	-9.481 to 4.337	No	ns	0.646
							6
							Aeribacillus pallidus group vs. commercial microbial group	-34.75	-41.66 to -27.85	Yes	***	<.001
							Aeribacillus pallidus group vs. control group	-42.94	-49.85 to -36.03	Yes	***	<.001
							commercial microbial group vs. control group	-8.189	-15.10 to -1.280	Yes	*	0.016
							10
							Aeribacillus pallidus group vs. commercial microbial group	-10.03	-16.94 to -3.120	Yes	**	0.003
							Aeribacillus pallidus group vs. control group	-8.68	-15.59 to -1.772	Yes	*	0.01
							commercial microbial group vs. control group	1.349	-5.560 to 8.258	No	ns	0.886
							15
							Aeribacillus pallidus group vs. commercial microbial group	-8.274	-15.18 to -1.365	Yes	*	0.015
							Aeribacillus pallidus group vs. control group	-7.438	-14.35 to -0.5297	Yes	*	0.032
							commercial microbial group vs. control group	0.8353	-6.073 to 7.744	No	ns	0.955
							22
							Aeribacillus pallidus group vs. commercial microbial group	-9.398	-16.31 to -2.489	Yes	**	0.005
							Aeribacillus pallidus group vs. control group	-6.541	-13.45 to 0.3681	No	ns	0.067
							commercial microbial group vs. control group	2.857	-4.052 to 9.766	No	ns	0.584
							30
							Aeribacillus pallidus group vs. commercial microbial group	-2.597	-9.505 to 4.312	No	ns	0.64
							Aeribacillus pallidus group vs. control group	-4.729	-11.64 to 2.179	No	ns	0.235
							commercial microbial group vs. control group	-2.133	-9.042 to 4.776	No	ns	0.74
							37
							Aeribacillus pallidus group vs. commercial microbial group	-3.349	-10.26 to 3.559	No	ns	0.478
							Aeribacillus pallidus group vs. control group	-5.551	-12.46 to 1.358	No	ns	0.139
							commercial microbial group vs. control group	-2.201	-9.110 to 4.707	No	ns	0.725
							50
							Aeribacillus pallidus group vs. commercial microbial group	-2.983	-9.892 to 3.926	No	ns	0.556
							Aeribacillus pallidus group vs. control group	-3.414	-10.32 to 3.495	No	ns	0.465
							commercial microbial group vs. control group	-0.4304	-7.339 to 6.478	No	ns	0.988
							Test details	Mean 1	Mean 2	Mean Diff.	SE of diff.	N1	N2	q	DF
							0
							Aeribacillus pallidus group vs. commercial microbial group	24.66	25	-0.3389	2.875	3	3	0.1667	60
							Aeribacillus pallidus group vs. control group	24.66	24.85	-0.1924	2.875	3	3	0.09465	60
							commercial microbial group vs. control group	25	24.85	0.1465	2.875	3	3	0.07209	60
							1
							Aeribacillus pallidus group vs. commercial microbial group	27.13	28.2	-1.07	2.875	3	3	0.5264	60
							Aeribacillus pallidus group vs. control group	27.13	35.5	-8.368	2.875	3	3	4.116	60
							commercial microbial group vs. control group	28.2	35.5	-7.298	2.875	3	3	3.59	60
							3
							Aeribacillus pallidus group vs. commercial microbial group	27.11	36.7	-9.587	2.875	3	3	4.716	60
							Aeribacillus pallidus group vs. control group	27.11	39.27	-12.16	2.875	3	3	5.981	60
							commercial microbial group vs. control group	36.7	39.27	-2.572	2.875	3	3	1.265	60
							6
							Aeribacillus pallidus group vs. commercial microbial group	29.38	64.13	-34.75	2.875	3	3	17.1	60
							Aeribacillus pallidus group vs. control group	29.38	72.32	-42.94	2.875	3	3	21.13	60
							commercial microbial group vs. control group	64.13	72.32	-8.189	2.875	3	3	4.028	60
							10
							Aeribacillus pallidus group vs. commercial microbial group	28	38.03	-10.03	2.875	3	3	4.934	60
							Aeribacillus pallidus group vs. control group	28	36.68	-8.68	2.875	3	3	4.27	60
							commercial microbial group vs. control group	38.03	36.68	1.349	2.875	3	3	0.6635	60
							15
							Aeribacillus pallidus group vs. commercial microbial group	25.56	33.84	-8.274	2.875	3	3	4.07	60
							Aeribacillus pallidus group vs. control group	25.56	33	-7.438	2.875	3	3	3.659	60
							commercial microbial group vs. control group	33.84	33	0.8353	2.875	3	3	0.4109	60
							22
							Aeribacillus pallidus group vs. commercial microbial group	20.18	29.58	-9.398	2.875	3	3	4.623	60
							Aeribacillus pallidus group vs. control group	20.18	26.72	-6.541	2.875	3	3	3.218	60
							commercial microbial group vs. control group	29.58	26.72	2.857	2.875	3	3	1.405	60
							30
							Aeribacillus pallidus group vs. commercial microbial group	17.23	19.83	-2.597	2.875	3	3	1.277	60
							Aeribacillus pallidus group vs. control group	17.23	21.96	-4.729	2.875	3	3	2.327	60
							commercial microbial group vs. control group	19.83	21.96	-2.133	2.875	3	3	1.049	60
							37
							Aeribacillus pallidus group vs. commercial microbial group	16.77	20.12	-3.349	2.875	3	3	1.648	60
							Aeribacillus pallidus group vs. control group	16.77	22.32	-5.551	2.875	3	3	2.731	60
							commercial microbial group vs. control group	20.12	22.32	-2.201	2.875	3	3	1.083	60
							50
							Aeribacillus pallidus group vs. commercial microbial group	16.58	19.56	-2.983	2.875	3	3	1.468	60
							Aeribacillus pallidus group vs. control group	16.58	19.99	-3.414	2.875	3	3	1.679	60
							commercial microbial group vs. control group	19.56	19.99	-0.4304	2.875	3	3	0.2117	60

## Sheet: HA
statistic analysis
2way ANOVA results							2way ANOVA Multiple comparisons
Table Analyzed	HA						Within each row, compare columns (simple effects within rows)
Two-way ANOVA	Ordinary						Number of families	10
Alpha	0.05						Number of comparisons per family	3
							Alpha	0.05
Source of Variation	% of total variation	P value	P value summary	Significant?
Interaction	0.9479	<.001	***	Yes			Tukey's multiple comparisons test	Mean Diff.	95.00% CI of diff.	Below threshold?	Summary	Adjusted P Value
Row Factor	97.46	<.001	***	Yes
Column Factor	1.381	<.001	***	Yes			0
							Aeribacillus pallidus group vs. commercial microbial group	-0.0082	-1.755 to 1.739	No	ns	>.999
ANOVA table	SS	DF	MS	F (DFn, DFd)	P value		Aeribacillus pallidus group vs. control group	-0.0036	-1.750 to 1.743	No	ns	>.999
Interaction	212.6	18	11.81	F (18, 60) = 14.91	P<.001		commercial microbial group vs. control group	0.0046	-1.742 to 1.751	No	ns	>.999
Row Factor	21861	9	2429	F (9, 60) = 3065	P<.001
Column Factor	309.7	2	154.9	F (2, 60) = 195.4	P<.001		1
Residual	47.55	60	0.7925				Aeribacillus pallidus group vs. commercial microbial group	1.465	-0.2816 to 3.212	No	ns	0.117
							Aeribacillus pallidus group vs. control group	1.357	-0.3893 to 3.104	No	ns	0.157
Data summary							commercial microbial group vs. control group	-0.1077	-1.854 to 1.639	No	ns	0.988
Number of columns (Column Factor)	3
Number of rows (Row Factor)	10						3
Number of values	90						Aeribacillus pallidus group vs. commercial microbial group	-1.133	-2.880 to 0.6136	No	ns	0.271
							Aeribacillus pallidus group vs. control group	0.6794	-1.067 to 2.426	No	ns	0.621
							commercial microbial group vs. control group	1.813	0.06582 to 3.559	Yes	*	0.04
							6
							Aeribacillus pallidus group vs. commercial microbial group	2.939	1.193 to 4.686	Yes	***	<.001
							Aeribacillus pallidus group vs. control group	3.702	1.955 to 5.448	Yes	***	<.001
							commercial microbial group vs. control group	0.7623	-0.9845 to 2.509	No	ns	0.549
							10
							Aeribacillus pallidus group vs. commercial microbial group	3.049	1.302 to 4.796	Yes	***	<.001
							Aeribacillus pallidus group vs. control group	4.614	2.867 to 6.361	Yes	***	<.001
							commercial microbial group vs. control group	1.565	-0.1818 to 3.312	No	ns	0.088
							15
							Aeribacillus pallidus group vs. commercial microbial group	1.553	-0.1936 to 3.300	No	ns	0.091
							Aeribacillus pallidus group vs. control group	1.427	-0.3195 to 3.174	No	ns	0.13
							commercial microbial group vs. control group	-0.126	-1.873 to 1.621	No	ns	0.984
							22
							Aeribacillus pallidus group vs. commercial microbial group	2.374	0.6268 to 4.120	Yes	**	0.005
							Aeribacillus pallidus group vs. control group	5.108	3.362 to 6.855	Yes	***	<.001
							commercial microbial group vs. control group	2.735	0.9880 to 4.482	Yes	**	0.001
							30
							Aeribacillus pallidus group vs. commercial microbial group	4.686	2.939 to 6.432	Yes	***	<.001
							Aeribacillus pallidus group vs. control group	10.01	8.266 to 11.76	Yes	***	<.001
							commercial microbial group vs. control group	5.327	3.580 to 7.074	Yes	***	<.001
							37
							Aeribacillus pallidus group vs. commercial microbial group	4.089	2.342 to 5.836	Yes	***	<.001
							Aeribacillus pallidus group vs. control group	9.496	7.749 to 11.24	Yes	***	<.001
							commercial microbial group vs. control group	5.407	3.660 to 7.154	Yes	***	<.001
							50
							Aeribacillus pallidus group vs. commercial microbial group	3.044	1.297 to 4.791	Yes	***	<.001
							Aeribacillus pallidus group vs. control group	9.041	7.295 to 10.79	Yes	***	<.001
							commercial microbial group vs. control group	5.997	4.251 to 7.744	Yes	***	<.001
							Test details	Mean 1	Mean 2	Mean Diff.	SE of diff.	N1	N2	q	DF
							0
							Aeribacillus pallidus group vs. commercial microbial group	2.882	2.89	-0.0082	0.7269	3	3	0.01595	60
							Aeribacillus pallidus group vs. control group	2.882	2.885	-0.0036	0.7269	3	3	0.007004	60
							commercial microbial group vs. control group	2.89	2.885	0.0046	0.7269	3	3	0.00895	60
							1
							Aeribacillus pallidus group vs. commercial microbial group	7.524	6.059	1.465	0.7269	3	3	2.851	60
							Aeribacillus pallidus group vs. control group	7.524	6.167	1.357	0.7269	3	3	2.641	60
							commercial microbial group vs. control group	6.059	6.167	-0.1077	0.7269	3	3	0.2095	60
							3
							Aeribacillus pallidus group vs. commercial microbial group	13.75	14.88	-1.133	0.7269	3	3	2.205	60
							Aeribacillus pallidus group vs. control group	13.75	13.07	0.6794	0.7269	3	3	1.322	60
							commercial microbial group vs. control group	14.88	13.07	1.813	0.7269	3	3	3.527	60
							6
							Aeribacillus pallidus group vs. commercial microbial group	19.76	16.82	2.939	0.7269	3	3	5.719	60
							Aeribacillus pallidus group vs. control group	19.76	16.06	3.702	0.7269	3	3	7.202	60
							commercial microbial group vs. control group	16.82	16.06	0.7623	0.7269	3	3	1.483	60
							10
							Aeribacillus pallidus group vs. commercial microbial group	24.36	21.31	3.049	0.7269	3	3	5.933	60
							Aeribacillus pallidus group vs. control group	24.36	19.75	4.614	0.7269	3	3	8.978	60
							commercial microbial group vs. control group	21.31	19.75	1.565	0.7269	3	3	3.045	60
							15
							Aeribacillus pallidus group vs. commercial microbial group	30.2	28.64	1.553	0.7269	3	3	3.022	60
							Aeribacillus pallidus group vs. control group	30.2	28.77	1.427	0.7269	3	3	2.777	60
							commercial microbial group vs. control group	28.64	28.77	-0.126	0.7269	3	3	0.2451	60
							22
							Aeribacillus pallidus group vs. commercial microbial group	40.78	38.41	2.374	0.7269	3	3	4.618	60
							Aeribacillus pallidus group vs. control group	40.78	35.67	5.108	0.7269	3	3	9.939	60
							commercial microbial group vs. control group	38.41	35.67	2.735	0.7269	3	3	5.321	60
							30
							Aeribacillus pallidus group vs. commercial microbial group	46.83	42.14	4.686	0.7269	3	3	9.116	60
							Aeribacillus pallidus group vs. control group	46.83	36.81	10.01	0.7269	3	3	19.48	60
							commercial microbial group vs. control group	42.14	36.81	5.327	0.7269	3	3	10.37	60
							37
							Aeribacillus pallidus group vs. commercial microbial group	50.19	46.1	4.089	0.7269	3	3	7.956	60
							Aeribacillus pallidus group vs. control group	50.19	40.69	9.496	0.7269	3	3	18.48	60
							commercial microbial group vs. control group	46.1	40.69	5.407	0.7269	3	3	10.52	60
							50
							Aeribacillus pallidus group vs. commercial microbial group	52.04	48.99	3.044	0.7269	3	3	5.922	60
							Aeribacillus pallidus group vs. control group	52.04	42.99	9.041	0.7269	3	3	17.59	60
							commercial microbial group vs. control group	48.99	42.99	5.997	0.7269	3	3	11.67	60

## Sheet: FA
statistic analysis
2way ANOVA results							2way ANOVA Multiple comparisons
Table Analyzed	FA						Within each row, compare columns (simple effects within rows)
Two-way ANOVA	Ordinary						Number of families	10
Alpha	0.05						Number of comparisons per family	3
							Alpha	0.05
Source of Variation	% of total variation	P value	P value summary	Significant?
Interaction	2.235	<.001	***	Yes			Tukey's multiple comparisons test	Mean Diff.	95.00% CI of diff.	Below threshold?	Summary	Adjusted P Value
Row Factor	94	<.001	***	Yes
Column Factor	3.429	<.001	***	Yes			0
							Aeribacillus pallidus group vs. commercial microbial group	-0.2946	-1.739 to 1.150	No	ns	0.876
ANOVA table	SS	DF	MS	F (DFn, DFd)	P value		Aeribacillus pallidus group vs. control group	-0.2588	-1.703 to 1.185	No	ns	0.903
Interaction	213.6	18	11.87	F (18, 60) = 21.91	P<.001		commercial microbial group vs. control group	0.03577	-1.408 to 1.480	No	ns	0.998
Row Factor	8983	9	998.1	F (9, 60) = 1843	P<.001
Column Factor	327.7	2	163.8	F (2, 60) = 302.5	P<.001		1
Residual	32.5	60	0.5416				Aeribacillus pallidus group vs. commercial microbial group	-1.3	-2.744 to 0.1445	No	ns	0.086
							Aeribacillus pallidus group vs. control group	-0.8465	-2.291 to 0.5976	No	ns	0.343
Data summary							commercial microbial group vs. control group	0.4531	-0.9910 to 1.897	No	ns	0.732
Number of columns (Column Factor)	3
Number of rows (Row Factor)	10						3
Number of values	90						Aeribacillus pallidus group vs. commercial microbial group	-0.2789	-1.723 to 1.165	No	ns	0.888
							Aeribacillus pallidus group vs. control group	0.3084	-1.136 to 1.753	No	ns	0.865
							commercial microbial group vs. control group	0.5874	-0.8568 to 2.031	No	ns	0.594
							6
							Aeribacillus pallidus group vs. commercial microbial group	-2.128	-3.572 to -0.6837	Yes	**	0.002
							Aeribacillus pallidus group vs. control group	-7.009	-8.453 to -5.565	Yes	***	<.001
							commercial microbial group vs. control group	-4.881	-6.325 to -3.437	Yes	***	<.001
							10
							Aeribacillus pallidus group vs. commercial microbial group	-5.45	-6.894 to -4.006	Yes	***	<.001
							Aeribacillus pallidus group vs. control group	-8.811	-10.26 to -7.367	Yes	***	<.001
							commercial microbial group vs. control group	-3.362	-4.806 to -1.918	Yes	***	<.001
							15
							Aeribacillus pallidus group vs. commercial microbial group	-4.551	-5.995 to -3.107	Yes	***	<.001
							Aeribacillus pallidus group vs. control group	-10.76	-12.20 to -9.316	Yes	***	<.001
							commercial microbial group vs. control group	-6.209	-7.653 to -4.765	Yes	***	<.001
							22
							Aeribacillus pallidus group vs. commercial microbial group	-4.95	-6.394 to -3.506	Yes	***	<.001
							Aeribacillus pallidus group vs. control group	-8.203	-9.647 to -6.759	Yes	***	<.001
							commercial microbial group vs. control group	-3.253	-4.697 to -1.809	Yes	***	<.001
							30
							Aeribacillus pallidus group vs. commercial microbial group	-2.778	-4.222 to -1.334	Yes	***	<.001
							Aeribacillus pallidus group vs. control group	-4.666	-6.110 to -3.222	Yes	***	<.001
							commercial microbial group vs. control group	-1.888	-3.332 to -0.4439	Yes	**	0.007
							37
							Aeribacillus pallidus group vs. commercial microbial group	-1.638	-3.082 to -0.1939	Yes	*	0.023
							Aeribacillus pallidus group vs. control group	-3.388	-4.832 to -1.944	Yes	***	<.001
							commercial microbial group vs. control group	-1.75	-3.194 to -0.3057	Yes	*	0.014
							50
							Aeribacillus pallidus group vs. commercial microbial group	-1.456	-2.900 to -0.01218	Yes	*	0.048
							Aeribacillus pallidus group vs. control group	-3.075	-4.519 to -1.631	Yes	***	<.001
							commercial microbial group vs. control group	-1.619	-3.063 to -0.1744	Yes	*	0.024
							Test details	Mean 1	Mean 2	Mean Diff.	SE of diff.	N1	N2	q	DF
							0
							Aeribacillus pallidus group vs. commercial microbial group	33.57	33.87	-0.2946	0.6009	3	3	0.6933	60
							Aeribacillus pallidus group vs. control group	33.57	33.83	-0.2588	0.6009	3	3	0.6091	60
							commercial microbial group vs. control group	33.87	33.83	0.03577	0.6009	3	3	0.08417	60
							1
							Aeribacillus pallidus group vs. commercial microbial group	32.08	33.38	-1.3	0.6009	3	3	3.059	60
							Aeribacillus pallidus group vs. control group	32.08	32.93	-0.8465	0.6009	3	3	1.992	60
							commercial microbial group vs. control group	33.38	32.93	0.4531	0.6009	3	3	1.066	60
							3
							Aeribacillus pallidus group vs. commercial microbial group	29.66	29.94	-0.2789	0.6009	3	3	0.6565	60
							Aeribacillus pallidus group vs. control group	29.66	29.35	0.3084	0.6009	3	3	0.7259	60
							commercial microbial group vs. control group	29.94	29.35	0.5874	0.6009	3	3	1.382	60
							6
							Aeribacillus pallidus group vs. commercial microbial group	21.2	23.33	-2.128	0.6009	3	3	5.008	60
							Aeribacillus pallidus group vs. control group	21.2	28.21	-7.009	0.6009	3	3	16.5	60
							commercial microbial group vs. control group	23.33	28.21	-4.881	0.6009	3	3	11.49	60
							10
							Aeribacillus pallidus group vs. commercial microbial group	16.13	21.58	-5.45	0.6009	3	3	12.83	60
							Aeribacillus pallidus group vs. control group	16.13	24.95	-8.811	0.6009	3	3	20.74	60
							commercial microbial group vs. control group	21.58	24.95	-3.362	0.6009	3	3	7.911	60
							15
							Aeribacillus pallidus group vs. commercial microbial group	11.79	16.34	-4.551	0.6009	3	3	10.71	60
							Aeribacillus pallidus group vs. control group	11.79	22.55	-10.76	0.6009	3	3	25.32	60
							commercial microbial group vs. control group	16.34	22.55	-6.209	0.6009	3	3	14.61	60
							22
							Aeribacillus pallidus group vs. commercial microbial group	7.886	12.84	-4.95	0.6009	3	3	11.65	60
							Aeribacillus pallidus group vs. control group	7.886	16.09	-8.203	0.6009	3	3	19.31	60
							commercial microbial group vs. control group	12.84	16.09	-3.253	0.6009	3	3	7.655	60
							30
							Aeribacillus pallidus group vs. commercial microbial group	6.214	8.992	-2.778	0.6009	3	3	6.538	60
							Aeribacillus pallidus group vs. control group	6.214	10.88	-4.666	0.6009	3	3	10.98	60
							commercial microbial group vs. control group	8.992	10.88	-1.888	0.6009	3	3	4.443	60
							37
							Aeribacillus pallidus group vs. commercial microbial group	5.856	7.494	-1.638	0.6009	3	3	3.855	60
							Aeribacillus pallidus group vs. control group	5.856	9.244	-3.388	0.6009	3	3	7.973	60
							commercial microbial group vs. control group	7.494	9.244	-1.75	0.6009	3	3	4.118	60
							50
							Aeribacillus pallidus group vs. commercial microbial group	4.884	6.341	-1.456	0.6009	3	3	3.427	60
							Aeribacillus pallidus group vs. control group	4.884	7.959	-3.075	0.6009	3	3	7.236	60
							commercial microbial group vs. control group	6.341	7.959	-1.619	0.6009	3	3	3.809	60

## Sheet: HA_FA
statistic analysis
2way ANOVA results							2way ANOVA Multiple comparisons
Table Analyzed	HA/FA						Within each row, compare columns (simple effects within rows)
Two-way ANOVA	Ordinary						Number of families	10
Alpha	0.05						Number of comparisons per family	3
							Alpha	0.05
Source of Variation	% of total variation	P value	P value summary	Significant?
Interaction	7.475	<.001	***	Yes			Tukey's multiple comparisons test	Mean Diff.	95.00% CI of diff.	Below threshold?	Summary	Adjusted P Value
Row Factor	85.03	<.001	***	Yes
Column Factor	7.172	<.001	***	Yes			0
							Aeribacillus pallidus group vs. commercial microbial group	0.000517	-0.4005 to 0.4016	No	ns	>.999
ANOVA table	SS	DF	MS	F (DFn, DFd)	P value		Aeribacillus pallidus group vs. control group	0.0005627	-0.4005 to 0.4016	No	ns	>.999
Interaction	57.77	18	3.209	F (18, 60) = 76.82	P<.001		commercial microbial group vs. control group	4.567e-05	-0.4010 to 0.4011	No	ns	>.999
Row Factor	657.1	9	73.01	F (9, 60) = 1748	P<.001
Column Factor	55.42	2	27.71	F (2, 60) = 663.3	P<.001		1
Residual	2.507	60	0.04178				Aeribacillus pallidus group vs. commercial microbial group	0.05275	-0.3483 to 0.4538	No	ns	0.946
							Aeribacillus pallidus group vs. control group	0.04697	-0.3541 to 0.4480	No	ns	0.957
Data summary							commercial microbial group vs. control group	-0.005783	-0.4068 to 0.3953	No	ns	>.999
Number of columns (Column Factor)	3
Number of rows (Row Factor)	10						3
Number of values	90						Aeribacillus pallidus group vs. commercial microbial group	-0.03193	-0.4330 to 0.3691	No	ns	0.98
							Aeribacillus pallidus group vs. control group	0.01894	-0.3821 to 0.4200	No	ns	0.993
							commercial microbial group vs. control group	0.05086	-0.3502 to 0.4519	No	ns	0.95
							6
							Aeribacillus pallidus group vs. commercial microbial group	0.2132	-0.1879 to 0.6142	No	ns	0.413
							Aeribacillus pallidus group vs. control group	0.3643	-0.03676 to 0.7654	No	ns	0.082
							commercial microbial group vs. control group	0.1511	-0.2499 to 0.5522	No	ns	0.639
							10
							Aeribacillus pallidus group vs. commercial microbial group	0.522	0.1209 to 0.9230	Yes	**	0.008
							Aeribacillus pallidus group vs. control group	0.7125	0.3114 to 1.114	Yes	***	<.001
							commercial microbial group vs. control group	0.1905	-0.2106 to 0.5916	No	ns	0.493
							15
							Aeribacillus pallidus group vs. commercial microbial group	0.8168	0.4158 to 1.218	Yes	***	<.001
							Aeribacillus pallidus group vs. control group	1.297	0.8961 to 1.698	Yes	***	<.001
							commercial microbial group vs. control group	0.4803	0.07928 to 0.8814	Yes	*	0.015
							22
							Aeribacillus pallidus group vs. commercial microbial group	2.185	1.784 to 2.586	Yes	***	<.001
							Aeribacillus pallidus group vs. control group	2.963	2.561 to 3.364	Yes	***	<.001
							commercial microbial group vs. control group	0.7776	0.3766 to 1.179	Yes	***	<.001
							30
							Aeribacillus pallidus group vs. commercial microbial group	2.834	2.433 to 3.235	Yes	***	<.001
							Aeribacillus pallidus group vs. control group	4.153	3.752 to 4.554	Yes	***	<.001
							commercial microbial group vs. control group	1.318	0.9173 to 1.719	Yes	***	<.001
							37
							Aeribacillus pallidus group vs. commercial microbial group	2.421	2.020 to 2.822	Yes	***	<.001
							Aeribacillus pallidus group vs. control group	4.166	3.765 to 4.567	Yes	***	<.001
							commercial microbial group vs. control group	1.745	1.344 to 2.146	Yes	***	<.001
							50
							Aeribacillus pallidus group vs. commercial microbial group	2.954	2.553 to 3.355	Yes	***	<.001
							Aeribacillus pallidus group vs. control group	5.289	4.888 to 5.690	Yes	***	<.001
							commercial microbial group vs. control group	2.335	1.933 to 2.736	Yes	***	<.001
							Test details	Mean 1	Mean 2	Mean Diff.	SE of diff.	N1	N2	q	DF
							0
							Aeribacillus pallidus group vs. commercial microbial group	0.08584	0.08532	0.000517	0.1669	3	3	0.004381	60
							Aeribacillus pallidus group vs. control group	0.08584	0.08528	0.0005627	0.1669	3	3	0.004769	60
							commercial microbial group vs. control group	0.08532	0.08528	4.567e-05	0.1669	3	3	0.000387	60
							1
							Aeribacillus pallidus group vs. commercial microbial group	0.2343	0.1815	0.05275	0.1669	3	3	0.447	60
							Aeribacillus pallidus group vs. control group	0.2343	0.1873	0.04697	0.1669	3	3	0.398	60
							commercial microbial group vs. control group	0.1815	0.1873	-0.005783	0.1669	3	3	0.04901	60
							3
							Aeribacillus pallidus group vs. commercial microbial group	0.4643	0.4962	-0.03193	0.1669	3	3	0.2705	60
							Aeribacillus pallidus group vs. control group	0.4643	0.4453	0.01894	0.1669	3	3	0.1605	60
							commercial microbial group vs. control group	0.4962	0.4453	0.05086	0.1669	3	3	0.431	60
							6
							Aeribacillus pallidus group vs. commercial microbial group	0.934	0.7208	0.2132	0.1669	3	3	1.806	60
							Aeribacillus pallidus group vs. control group	0.934	0.5697	0.3643	0.1669	3	3	3.087	60
							commercial microbial group vs. control group	0.7208	0.5697	0.1511	0.1669	3	3	1.281	60
							10
							Aeribacillus pallidus group vs. commercial microbial group	1.51	0.9878	0.522	0.1669	3	3	4.423	60
							Aeribacillus pallidus group vs. control group	1.51	0.7973	0.7125	0.1669	3	3	6.037	60
							commercial microbial group vs. control group	0.9878	0.7973	0.1905	0.1669	3	3	1.614	60
							15
							Aeribacillus pallidus group vs. commercial microbial group	2.573	1.756	0.8168	0.1669	3	3	6.922	60
							Aeribacillus pallidus group vs. control group	2.573	1.276	1.297	0.1669	3	3	10.99	60
							commercial microbial group vs. control group	1.756	1.276	0.4803	0.1669	3	3	4.071	60
							22
							Aeribacillus pallidus group vs. commercial microbial group	5.182	2.997	2.185	0.1669	3	3	18.52	60
							Aeribacillus pallidus group vs. control group	5.182	2.219	2.963	0.1669	3	3	25.1	60
							commercial microbial group vs. control group	2.997	2.219	0.7776	0.1669	3	3	6.59	60
							30
							Aeribacillus pallidus group vs. commercial microbial group	7.537	4.702	2.834	0.1669	3	3	24.02	60
							Aeribacillus pallidus group vs. control group	7.537	3.384	4.153	0.1669	3	3	35.19	60
							commercial microbial group vs. control group	4.702	3.384	1.318	0.1669	3	3	11.17	60
							37
							Aeribacillus pallidus group vs. commercial microbial group	8.572	6.151	2.421	0.1669	3	3	20.52	60
							Aeribacillus pallidus group vs. control group	8.572	4.406	4.166	0.1669	3	3	35.31	60
							commercial microbial group vs. control group	6.151	4.406	1.745	0.1669	3	3	14.79	60
							50
							Aeribacillus pallidus group vs. commercial microbial group	10.69	7.736	2.954	0.1669	3	3	25.03	60
							Aeribacillus pallidus group vs. control group	10.69	5.402	5.289	0.1669	3	3	44.82	60
							commercial microbial group vs. control group	7.736	5.402	2.335	0.1669	3	3	19.78	60

## Sheet: pH
statistic analysis
2way ANOVA results							2way ANOVA Multiple comparisons
Table Analyzed	PH						Within each row, compare columns (simple effects within rows)
Two-way ANOVA	Ordinary						Number of families	10
Alpha	0.05						Number of comparisons per family	3
							Alpha	0.05
Source of Variation	% of total variation	P value	P value summary	Significant?
Interaction	2.408	<.001	***	Yes			Tukey's multiple comparisons test	Mean Diff.	95.00% CI of diff.	Below threshold?	Summary	Adjusted P Value
Row Factor	92.65	<.001	***	Yes
Column Factor	3.453	<.001	***	Yes			0
							Aeribacillus pallidus group vs. commercial microbial group	0.03333	-0.1442 to 0.2109	No	ns	0.894
ANOVA table	SS	DF	MS	F (DFn, DFd)	P value		Aeribacillus pallidus group vs. control group	-0.003333	-0.1809 to 0.1742	No	ns	0.999
Interaction	0.7965	18	0.04425	F (18, 60) = 5.403	P<.001		commercial microbial group vs. control group	-0.03667	-0.2142 to 0.1409	No	ns	0.873
Row Factor	30.65	9	3.405	F (9, 60) = 415.8	P<.001
Column Factor	1.142	2	0.5711	F (2, 60) = 69.73	P<.001		1
Residual	0.4914	60	0.00819				Aeribacillus pallidus group vs. commercial microbial group	0.19	0.01242 to 0.3676	Yes	*	0.033
							Aeribacillus pallidus group vs. control group	0.26	0.08242 to 0.4376	Yes	**	0.002
Data summary							commercial microbial group vs. control group	0.07	-0.1076 to 0.2476	No	ns	0.613
Number of columns (Column Factor)	3
Number of rows (Row Factor)	10						3
Number of values	90						Aeribacillus pallidus group vs. commercial microbial group	0.4367	0.2591 to 0.6142	Yes	***	<.001
							Aeribacillus pallidus group vs. control group	0.61	0.4324 to 0.7876	Yes	***	<.001
							commercial microbial group vs. control group	0.1733	-0.004245 to 0.3509	No	ns	0.057
							6
							Aeribacillus pallidus group vs. commercial microbial group	0.2833	0.1058 to 0.4609	Yes	***	<.001
							Aeribacillus pallidus group vs. control group	0.45	0.2724 to 0.6276	Yes	***	<.001
							commercial microbial group vs. control group	0.1667	-0.01091 to 0.3442	No	ns	0.07
							10
							Aeribacillus pallidus group vs. commercial microbial group	0.1667	-0.01091 to 0.3442	No	ns	0.07
							Aeribacillus pallidus group vs. control group	0.4333	0.2558 to 0.6109	Yes	***	<.001
							commercial microbial group vs. control group	0.2667	0.08909 to 0.4442	Yes	**	0.002
							15
							Aeribacillus pallidus group vs. commercial microbial group	0.2433	0.06576 to 0.4209	Yes	**	0.005
							Aeribacillus pallidus group vs. control group	0.5733	0.3958 to 0.7509	Yes	***	<.001
							commercial microbial group vs. control group	0.33	0.1524 to 0.5076	Yes	***	<.001
							22
							Aeribacillus pallidus group vs. commercial microbial group	0.1733	-0.004245 to 0.3509	No	ns	0.057
							Aeribacillus pallidus group vs. control group	0.12	-0.05758 to 0.2976	No	ns	0.244
							commercial microbial group vs. control group	-0.05333	-0.2309 to 0.1242	No	ns	0.752
							30
							Aeribacillus pallidus group vs. commercial microbial group	0.05667	-0.1209 to 0.2342	No	ns	0.725
							Aeribacillus pallidus group vs. control group	-0.006667	-0.1842 to 0.1709	No	ns	0.996
							commercial microbial group vs. control group	-0.06333	-0.2409 to 0.1142	No	ns	0.669
							37
							Aeribacillus pallidus group vs. commercial microbial group	0.07	-0.1076 to 0.2476	No	ns	0.613
							Aeribacillus pallidus group vs. control group	0.1433	-0.03424 to 0.3209	No	ns	0.136
							commercial microbial group vs. control group	0.07333	-0.1042 to 0.2509	No	ns	0.584
							50
							Aeribacillus pallidus group vs. commercial microbial group	0.19	0.01242 to 0.3676	Yes	*	0.033
							Aeribacillus pallidus group vs. control group	0.12	-0.05758 to 0.2976	No	ns	0.244
							commercial microbial group vs. control group	-0.07	-0.2476 to 0.1076	No	ns	0.613
							Test details	Mean 1	Mean 2	Mean Diff.	SE of diff.	N1	N2	q	DF
							0
							Aeribacillus pallidus group vs. commercial microbial group	6.647	6.613	0.03333	0.07389	3	3	0.638	60
							Aeribacillus pallidus group vs. control group	6.647	6.65	-0.003333	0.07389	3	3	0.0638	60
							commercial microbial group vs. control group	6.613	6.65	-0.03667	0.07389	3	3	0.7018	60
							1
							Aeribacillus pallidus group vs. commercial microbial group	6.933	6.743	0.19	0.07389	3	3	3.636	60
							Aeribacillus pallidus group vs. control group	6.933	6.673	0.26	0.07389	3	3	4.976	60
							commercial microbial group vs. control group	6.743	6.673	0.07	0.07389	3	3	1.34	60
							3
							Aeribacillus pallidus group vs. commercial microbial group	7.387	6.95	0.4367	0.07389	3	3	8.357	60
							Aeribacillus pallidus group vs. control group	7.387	6.777	0.61	0.07389	3	3	11.67	60
							commercial microbial group vs. control group	6.95	6.777	0.1733	0.07389	3	3	3.317	60
							6
							Aeribacillus pallidus group vs. commercial microbial group	7.65	7.367	0.2833	0.07389	3	3	5.423	60
							Aeribacillus pallidus group vs. control group	7.65	7.2	0.45	0.07389	3	3	8.613	60
							commercial microbial group vs. control group	7.367	7.2	0.1667	0.07389	3	3	3.19	60
							10
							Aeribacillus pallidus group vs. commercial microbial group	8.067	7.9	0.1667	0.07389	3	3	3.19	60
							Aeribacillus pallidus group vs. control group	8.067	7.633	0.4333	0.07389	3	3	8.294	60
							commercial microbial group vs. control group	7.9	7.633	0.2667	0.07389	3	3	5.104	60
							15
							Aeribacillus pallidus group vs. commercial microbial group	8.41	8.167	0.2433	0.07389	3	3	4.657	60
							Aeribacillus pallidus group vs. control group	8.41	7.837	0.5733	0.07389	3	3	10.97	60
							commercial microbial group vs. control group	8.167	7.837	0.33	0.07389	3	3	6.316	60
							22
							Aeribacillus pallidus group vs. commercial microbial group	8.393	8.22	0.1733	0.07389	3	3	3.317	60
							Aeribacillus pallidus group vs. control group	8.393	8.273	0.12	0.07389	3	3	2.297	60
							commercial microbial group vs. control group	8.22	8.273	-0.05333	0.07389	3	3	1.021	60
							30
							Aeribacillus pallidus group vs. commercial microbial group	8.22	8.163	0.05667	0.07389	3	3	1.085	60
							Aeribacillus pallidus group vs. control group	8.22	8.227	-0.006667	0.07389	3	3	0.1276	60
							commercial microbial group vs. control group	8.163	8.227	-0.06333	0.07389	3	3	1.212	60
							37
							Aeribacillus pallidus group vs. commercial microbial group	8.073	8.003	0.07	0.07389	3	3	1.34	60
							Aeribacillus pallidus group vs. control group	8.073	7.93	0.1433	0.07389	3	3	2.743	60
							commercial microbial group vs. control group	8.003	7.93	0.07333	0.07389	3	3	1.404	60
							50
							Aeribacillus pallidus group vs. commercial microbial group	8.01	7.82	0.19	0.07389	3	3	3.636	60
							Aeribacillus pallidus group vs. control group	8.01	7.89	0.12	0.07389	3	3	2.297	60
							commercial microbial group vs. control group	7.82	7.89	-0.07	0.07389	3	3	1.34	60

## Sheet: EC
statistic analysis
2way ANOVA results							2way ANOVA Multiple comparisons
Table Analyzed	EC						Within each row, compare columns (simple effects within rows)
Two-way ANOVA	Ordinary						Number of families	10
Alpha	0.05						Number of comparisons per family	3
							Alpha	0.05
Source of Variation	% of total variation	P value	P value summary	Significant?
Interaction	12.43	<.001	***	Yes			Tukey's multiple comparisons test	Mean Diff.	95.00% CI of diff.	Below threshold?	Summary	Adjusted P Value
Row Factor	81.36	<.001	***	Yes
Column Factor	2.092	<.001	***	Yes			0
							Aeribacillus pallidus group vs. commercial microbial group	0.121	-0.2120 to 0.4540	No	ns	0.659
ANOVA table	SS	DF	MS	F (DFn, DFd)	P value		Aeribacillus pallidus group vs. control group	0.2755	-0.05746 to 0.6085	No	ns	0.124
Interaction	5.213	18	0.2896	F (18, 60) = 10.06	P<.001		commercial microbial group vs. control group	0.1545	-0.1785 to 0.4875	No	ns	0.509
Row Factor	34.12	9	3.791	F (9, 60) = 131.6	P<.001
Column Factor	0.8771	2	0.4386	F (2, 60) = 15.23	P<.001		1
Residual	1.728	60	0.02879				Aeribacillus pallidus group vs. commercial microbial group	0.096	-0.2370 to 0.4290	No	ns	0.769
							Aeribacillus pallidus group vs. control group	-0.05243	-0.3854 to 0.2805	No	ns	0.924
Data summary							commercial microbial group vs. control group	-0.1484	-0.4814 to 0.1845	No	ns	0.535
Number of columns (Column Factor)	3
Number of rows (Row Factor)	10						3
Number of values	90						Aeribacillus pallidus group vs. commercial microbial group	0.2127	-0.1203 to 0.5456	No	ns	0.282
							Aeribacillus pallidus group vs. control group	0.216	-0.1170 to 0.5490	No	ns	0.271
							commercial microbial group vs. control group	0.003333	-0.3296 to 0.3363	No	ns	>.999
							6
							Aeribacillus pallidus group vs. commercial microbial group	-0.05067	-0.3836 to 0.2823	No	ns	0.929
							Aeribacillus pallidus group vs. control group	0.2733	-0.05963 to 0.6063	No	ns	0.128
							commercial microbial group vs. control group	0.324	-0.008961 to 0.6570	No	ns	0.058
							10
							Aeribacillus pallidus group vs. commercial microbial group	-0.1607	-0.4936 to 0.1723	No	ns	0.482
							Aeribacillus pallidus group vs. control group	0.1167	-0.2163 to 0.4496	No	ns	0.679
							commercial microbial group vs. control group	0.2773	-0.05563 to 0.6103	No	ns	0.121
							15
							Aeribacillus pallidus group vs. commercial microbial group	-1.138	-1.471 to -0.8047	Yes	***	<.001
							Aeribacillus pallidus group vs. control group	-1.411	-1.744 to -1.078	Yes	***	<.001
							commercial microbial group vs. control group	-0.2733	-0.6063 to 0.05963	No	ns	0.128
							22
							Aeribacillus pallidus group vs. commercial microbial group	-0.7	-1.033 to -0.3670	Yes	***	<.001
							Aeribacillus pallidus group vs. control group	-0.895	-1.228 to -0.5620	Yes	***	<.001
							commercial microbial group vs. control group	-0.195	-0.5280 to 0.1380	No	ns	0.344
							30
							Aeribacillus pallidus group vs. commercial microbial group	-0.743	-1.076 to -0.4100	Yes	***	<.001
							Aeribacillus pallidus group vs. control group	-0.397	-0.7300 to -0.06404	Yes	*	0.016
							commercial microbial group vs. control group	0.346	0.01304 to 0.6790	Yes	*	0.04
							37
							Aeribacillus pallidus group vs. commercial microbial group	0.03833	-0.2946 to 0.3713	No	ns	0.959
							Aeribacillus pallidus group vs. control group	0.02	-0.3130 to 0.3530	No	ns	0.989
							commercial microbial group vs. control group	-0.01833	-0.3513 to 0.3146	No	ns	0.99
							50
							Aeribacillus pallidus group vs. commercial microbial group	0.08557	-0.2474 to 0.4185	No	ns	0.811
							Aeribacillus pallidus group vs. control group	-0.05753	-0.3905 to 0.2754	No	ns	0.909
							commercial microbial group vs. control group	-0.1431	-0.4761 to 0.1899	No	ns	0.559
							Test details	Mean 1	Mean 2	Mean Diff.	SE of diff.	N1	N2	q	DF
							0
							Aeribacillus pallidus group vs. commercial microbial group	3.017	2.896	0.121	0.1385	3	3	1.235	60
							Aeribacillus pallidus group vs. control group	3.017	2.742	0.2755	0.1385	3	3	2.812	60
							commercial microbial group vs. control group	2.896	2.742	0.1545	0.1385	3	3	1.577	60
							1
							Aeribacillus pallidus group vs. commercial microbial group	2.799	2.703	0.096	0.1385	3	3	0.9799	60
							Aeribacillus pallidus group vs. control group	2.799	2.852	-0.05243	0.1385	3	3	0.5352	60
							commercial microbial group vs. control group	2.703	2.852	-0.1484	0.1385	3	3	1.515	60
							3
							Aeribacillus pallidus group vs. commercial microbial group	3.189	2.976	0.2127	0.1385	3	3	2.171	60
							Aeribacillus pallidus group vs. control group	3.189	2.973	0.216	0.1385	3	3	2.205	60
							commercial microbial group vs. control group	2.976	2.973	0.003333	0.1385	3	3	0.03402	60
							6
							Aeribacillus pallidus group vs. commercial microbial group	3.193	3.244	-0.05067	0.1385	3	3	0.5172	60
							Aeribacillus pallidus group vs. control group	3.193	2.92	0.2733	0.1385	3	3	2.79	60
							commercial microbial group vs. control group	3.244	2.92	0.324	0.1385	3	3	3.307	60
							10
							Aeribacillus pallidus group vs. commercial microbial group	3.053	3.214	-0.1607	0.1385	3	3	1.64	60
							Aeribacillus pallidus group vs. control group	3.053	2.936	0.1167	0.1385	3	3	1.191	60
							commercial microbial group vs. control group	3.214	2.936	0.2773	0.1385	3	3	2.831	60
							15
							Aeribacillus pallidus group vs. commercial microbial group	2.989	4.127	-1.138	0.1385	3	3	11.61	60
							Aeribacillus pallidus group vs. control group	2.989	4.4	-1.411	0.1385	3	3	14.4	60
							commercial microbial group vs. control group	4.127	4.4	-0.2733	0.1385	3	3	2.79	60
							22
							Aeribacillus pallidus group vs. commercial microbial group	3.647	4.347	-0.7	0.1385	3	3	7.145	60
							Aeribacillus pallidus group vs. control group	3.647	4.542	-0.895	0.1385	3	3	9.136	60
							commercial microbial group vs. control group	4.347	4.542	-0.195	0.1385	3	3	1.99	60
							30
							Aeribacillus pallidus group vs. commercial microbial group	4.293	5.036	-0.743	0.1385	3	3	7.584	60
							Aeribacillus pallidus group vs. control group	4.293	4.69	-0.397	0.1385	3	3	4.052	60
							commercial microbial group vs. control group	5.036	4.69	0.346	0.1385	3	3	3.532	60
							37
							Aeribacillus pallidus group vs. commercial microbial group	4.134	4.096	0.03833	0.1385	3	3	0.3913	60
							Aeribacillus pallidus group vs. control group	4.134	4.114	0.02	0.1385	3	3	0.2041	60
							commercial microbial group vs. control group	4.096	4.114	-0.01833	0.1385	3	3	0.1871	60
							50
							Aeribacillus pallidus group vs. commercial microbial group	3.738	3.652	0.08557	0.1385	3	3	0.8734	60
							Aeribacillus pallidus group vs. control group	3.738	3.796	-0.05753	0.1385	3	3	0.5873	60
							commercial microbial group vs. control group	3.652	3.796	-0.1431	0.1385	3	3	1.461	60

[truncated: 12 more sheets: Protease activity,  Urease activity , AMO, NIR, NAR, aprA, ureC, nxrA, amoA, narG, nirK, nifH]
