# Supplementary material for: Aeribacillus pallidus Inoculant Orchestrates Functional Microbial Succession for Enhanced Nitrogen Transformation in High-Protein Waste Composting
Source: Microorganisms. 2026 Mar 5;14(3):589. doi: 10.3390/microorganisms14030589 (PMC13029174; doi:10.3390/microorganisms14030589)
Supplement: Supplementary file 1 [file microorganisms-14-00589-s001.zip › Supplementary Table S5. Source data for physicochemical properties, enzymatic activities, and functional gene abundances.xlsx]

## Sheet: TKN
TKN
Time(day)	Aeribacillus pallidus group			commercial microbial group			control group
0	2.09	2.07	2.1	2.03	2.07	2.09	2.04	2.06	2.09
1	1.96	1.74	1.98	1.73	1.72	1.98	1.45	1.4	1.47
3	1.73	1.96	1.74	1.3	1.47	1.35	1.3	1.33	1.29
6	1.69	1.54	1.54	0.87	0.64	0.86	0.65	0.64	0.87
10	1.59	1.54	1.76	1.14	1.36	1.41	1.48	1.36	1.26
15	1.76	1.69	1.81	1.36	1.58	1.36	1.43	1.56	1.46
22	2.39	1.95	2.19	1.57	1.52	1.74	1.73	1.95	1.74
30	2.58	2.39	2.61	2.37	2.39	2.31	2.01	2.09	2.39
37	2.72	2.54	2.46	2.27	2.5	2.04	2.11	2.03	2.09
50	2.5	2.63	2.58	2.32	2.32	2.26	2.27	2.24	2.23

## Sheet: TOC
TOC
Time(day)	Aeribacillus pallidus group			commercial microbial group			control group
0	51.46	51.35	51.57	51.44	51.27	52.03	51.26	51.54	51.03
1	50.81	51.4	51.35	51.0825	51.0563	50.2852	51.1842	51.0951	51.0165
3	48.12	49.25	49.39	50.88	49.95	49.91	51.18	51.15	51.57
6	46.53	46.57	46.75	49.99	49.87	49.03	51.09	50.9	51.18
10	45.42	45.79	45.23	48.99	49.2	49.26	49.93	49.61	50.18
15	44.97	44.87	44.51	48.51	48.2	48.06	49.3	49.34	48.04
22	43.79	44.06	43	47.34	47.81	47.22	48.71	47.63	48.01
30	43.21	43.19	44.06	46.78	46.72	46.67	47.5	47.82	46.31
37	43.0615	42.8817	43.29	45.2812	45.6875	45.16	46.9034	46.1035	46.03
50	42.1816	42.7302	42.87	44.7812	45.031	45.14	44.456	45.0068	45.27

## Sheet: NH4-N
NH4+-N
Time (day)	Aeribacillus pallidus group			commercial microbial group			control group
0	2.322	2.512	2.4039	2.32	2.52011	2.4832	2.42	2.222	2.5413
1	2.87179	2.63077	2.7796	2.44103	2.42051	2.4626	2.58205	2.54205	2.5642
3	2.86923	3.06154	2.9513	2.4	2.64615	2.5813	2.59256	2.51538	2.58202
6	3.54872	3.00256	2.98462	2.89231	2.47692	2.53333	2.68462	2.78974	2.69231
10	4.28462	3.95641	4.30256	3.14872	3.87949	3.87949	3.04359	3.28205	3.90256
15	5.51795	5.06923	5.23077	4.21538	4.03333	4.75128	4.45385	4.25128	4.16154
22	5.91795	5.89231	6.05128	4.6	4.95641	4.76667	5.2813	5.141	5.0487
30	4.54103	4.58103	4.88205	3.97692	3.79744	4.03333	4.44103	4.7641	3.64872
37	3.50769	4.43333	3.61538	3.8	3.8641	4.23077	4.0359	3.97436	3.92821
50	3.7805	3.8043	3.6614	3.908	3.8253	3.8865	4.0312	3.6018	3.7805

## Sheet: NO3-N
NO3--N
Time (day)	Aeribacillus pallidus group			commercial microbial group			control group
0	0.052	0.05232	0.05023	0.052	0.05142	0.05355	0.052	0.05133	0.05219
1	0.101	0.078	0.0843	0.09	0.091	0.075	0.083	0.075	0.068
3	0.108	0.116	0.119	0.108	0.114	0.101	0.095	0.09	0.081
6	0.109	0.098	0.108	0.097	0.103	0.099	0.099	0.085	0.093
10	0.113	0.121	0.116	0.091	0.109	0.115	0.097	0.091	0.097
15	0.149	0.15	0.159	0.123	0.136	0.128	0.113	0.109	0.124
22	0.196	0.18	0.183	0.17	0.175	0.181	0.152	0.163	0.174
30	0.203	0.209	0.21	0.175	0.199	0.197	0.176	0.177	0.183
37	0.245	0.241	0.238	0.206	0.218	0.2153	0.195	0.208	0.203
50	0.242	0.2512	0.2417	0.2094	0.216	0.2206	0.2015	0.1996	0.2011

## Sheet: CN
C/N
Time (day)	Aeribacillus pallidus group			commercial microbial group			control group
0	24.622	24.8068	24.5571	25.3399	24.7681	24.8947	25.1275	25.0194	24.4163
1	25.9235	29.5402	25.9343	29.5275	29.6839	25.3966	35.2994	36.4965	34.7051
3	27.815	25.1276	28.3851	39.1385	33.9796	36.9704	39.3692	38.4586	39.9767
6	27.5325	30.2403	30.3571	57.4598	77.9219	57.0116	78.6	79.5312	58.8276
10	28.566	29.7338	25.6989	42.9737	36.1765	34.9362	33.7365	36.4779	39.8254
15	25.5511	26.5503	24.5912	35.6691	30.5063	35.3382	34.4755	31.6282	32.9041
22	18.3222	22.5949	19.6347	30.1529	31.4539	27.1379	28.1561	24.4256	27.592
30	16.7481	18.0711	16.8812	19.7384	19.5481	20.2035	23.6318	22.8804	19.3766
37	15.8314	16.8826	17.5976	19.9477	18.275	22.1373	22.2291	22.7111	22.0239
50	16.8726	16.2472	16.6163	19.3022	19.4099	19.9735	19.5841	20.0923	20.3004

## Sheet: HA
HA
Time (day)	Aeribacillus pallidus group			commercial microbial group			control group
0	2.883	2.8714	2.8904	2.8903	2.8927	2.8864	2.8943	2.8819	2.8794
1	6.91703	8.12322	7.5326	5.9903	6.13582	6.0513	6.2318	6.0913	6.17728
3	14.16	13.2056	13.8864	16.8699	14.5764	13.2051	13.1311	12.036	14.0466
6	20.5413	19.2042	19.5397	15.5417	16.8885	18.0369	15.6097	15.3933	17.1772
10	23.0628	25.8516	24.1753	21.4322	20.7901	21.7198	20.5799	19.0254	19.642
15	30.6655	30.5812	29.3402	28.5327	27.6586	29.736	30.4271	26.8912	28.9868
22	40.4152	41.3772	40.549	38.9108	37.728	38.5817	35.374	35.6255	36.0166
30	47.0001	46.7816	46.6974	40.7114	43.3592	42.3519	37.0057	35.5208	37.9143
37	51.2305	49.0986	50.2379	47.0189	45.0096	46.2715	39.8603	40.9861	41.2318
50	51.4863	52.841	51.7789	48.2913	49.4519	49.2315	42.2518	43.6652	43.0653

## Sheet: FA
FA
Time (day)	Aeribacillus pallidus group			commercial microbial group			control group
0	33.8053	32.9417	33.9747	33.8413	33.8713	33.8929	33.8053	33.8712	33.8217
1	31.117	32.9899	32.1427	33.8862	33.3266	32.9357	33.6717	32.9319	32.1856
3	28.4768	29.5713	30.9289	30.9197	29.8706	29.0236	29.5686	29.2085	29.2747
6	20.2944	22.0378	21.2757	23.2055	22.7312	24.0548	27.0001	29.104	28.5312
10	15.2588	16.9133	16.2313	22.2263	21.2527	21.2738	22.5235	26.1572	26.1572
15	12.8319	11.8712	10.6586	17.0789	16.2315	15.7043	23.5801	22.1056	21.9557
22	8.20524	8.0729	7.3798	12.1872	13.0613	13.2602	16.6477	16.0653	15.5539
30	6.2851	6.09123	6.2662	9.5209	8.4813	8.9747	11.1979	10.5558	10.8872
37	6.0103	5.648	5.9101	7.6094	7.3214	7.5517	9.5203	8.946	9.2656
50	5.2018	4.5615	4.8897	6.0653	6.6819	6.2747	7.8413	8.0615	7.9747

## Sheet: HA_FA
HA/FA
Time (day)	Aeribacillus pallidus group			commercial microbial group			control group
0	0.0852825	0.0871661	0.0850751	0.0854075	0.0854027	0.0851624	0.0856168	0.0850841	0.0851347
1	0.222291	0.246234	0.234349	0.176777	0.184112	0.183731	0.185075	0.184967	0.191927
3	0.497245	0.446568	0.448978	0.545605	0.487986	0.454977	0.444089	0.41207	0.479819
6	1.01216	0.87142	0.918405	0.669743	0.742965	0.749824	0.578134	0.528906	0.602051
10	1.51145	1.52847	1.48942	0.964273	0.978234	1.02097	0.913708	0.727349	0.750921
15	2.38978	2.57609	2.75272	1.67064	1.70401	1.8935	1.29037	1.21649	1.32024
22	4.92553	5.12544	5.49458	3.19277	2.88853	2.90959	2.12486	2.21755	2.3156
30	7.47802	7.68016	7.45226	4.27601	5.11233	4.71904	3.30469	3.36506	3.48247
37	8.52378	8.69309	8.50035	6.17905	6.14768	6.1273	4.18687	4.5815	4.44999
50	9.89779	11.5841	10.5894	7.9619	7.40087	7.84603	5.38837	5.41651	5.40024

## Sheet: pH
pH
Time (day)	Aeribacillus pallidus group			commercial microbial group			control group
0	6.65	6.63	6.66	6.55	6.64	6.65	6.65	6.65	6.65
1	7.05	6.85	6.9	6.77	6.7	6.76	6.62	6.68	6.72
3	7.34	7.41	7.41	6.86	6.95	7.04	6.89	6.74	6.7
6	7.6	7.7	7.65	7.3	7.5	7.3	7.1	7.2	7.3
10	7.9	8.25	8.05	7.95	7.85	7.9	7.7	7.6	7.6
15	8.25	8.5	8.48	8.16	8.08	8.26	7.81	7.76	7.94
22	8.35	8.4	8.43	8.23	8.16	8.27	8.23	8.23	8.36
30	8.15	8.22	8.29	8.35	8.1	8.04	8.19	8.14	8.35
37	8.04	8.12	8.06	7.89	7.98	8.14	7.83	8.02	7.94
50	8.04	7.87	8.12	7.77	7.86	7.83	8	7.81	7.86

## Sheet: EC
EC
Time (day)	Aeribacillus pallidus group			commercial microbial group			control group
0	3.017	3.017	3.017	2.896	2.896	2.896	2.7415	2.7415	2.7415
1	2.848	2.729	2.821	2.627	2.74	2.743	2.84	2.864	2.8513
3	2.976	3.308	3.282	3.16	2.721	3.047	2.822	3.017	3.079
6	2.876	3.244	3.46	3.02	3.297	3.415	2.756	2.8	3.204
10	2.86	3.289	3.01	3.216	3.102	3.323	3.012	3.092	2.705
15	2.969	3.062	2.937	3.82	4.377	4.184	4.254	4.424	4.523
22	3.521	3.769	3.652	4.232	4.18	4.63	4.7	4.352	4.575
30	4.08	4.097	4.701	4.857	5.036	5.214	4.862	4.675	4.532
37	3.985	4.179	4.239	3.99	4.092	4.206	4.105	3.995	4.243
50	3.6215	3.8512	3.7413	3.6205	3.5814	3.7554	3.8053	3.776	3.8053

[truncated: 11 more sheets: Protease activity,  Urease activity , AMO, NIR, NAR, aprA, nxrA, amoA, narG, nirK, nifH]
